# Supplementary material for: Anti-Inflammatory and Analgesic Evaluation of a Phytochemical Intercalated into Layered Double Hydroxide
Source: Pharmaceutics. 2022 Apr 25;14(5):934. doi: 10.3390/pharmaceutics14050934 (PMC9144641; doi:10.3390/pharmaceutics14050934)
Supplement: Supplementary file 1 [file pharmaceutics-14-00934-s001.zip]

Archive with 1 entries (1 files):
- pharmaceutics-1657375-supplementary.pdf
